# Supplementary material for: Determination of seroprevalence and kinetics of humoral response using mpox virus A29 protein
Source: Commun Med (Lond). 2023 Nov 22;3:168. doi: 10.1038/s43856-023-00403-9 (PMC10665351; doi:10.1038/s43856-023-00403-9)
Supplement: Supplementary file 3 — Supplementary Data [file 43856_2023_403_MOESM3_ESM.xlsx]

## Sheet: Table 1
Number	Age Group	Age_group_code	MPXV A29 OD	MPXV A29 cutoff	MPXV A29 OD / MPXV A29 Cutoff	MPXV A29 positive (1) Negative (0)	VACV A27 OD	VACV A27 cutoff	VACV A27 OD / VACV A27 Cutoff	VACV A27 positive (1) Negative (0)	VACV lysate OD	VACV lysate cutoff	VACV lysate OD / VACV lysate Cutoff	VACV lysate positive(1) Negative (0)
1	0-9	0	0.0175	0.398345	0.0439318	0	0.0284	0.175963	0.161397	0	0.0242	0.0923516	0.262042	0
2	0-9	0	0.0516	0.398345	0.129536	0	0.0505	0.175963	0.286992	0	0.0427	0.0923516	0.462364	0
3	0-9	0	0.0271	0.398345	0.0680315	0	0.0605	0.175963	0.343822	0	0.0303	0.0923516	0.328094	0
4	0-9	0	0.0426	0.398345	0.106942	0	0.0974	0.175963	0.553525	0	0.0717	0.0923516	0.776381	0
5	0-9	0	0.0383	0.398345	0.0961478	0	0.0336	0.175963	0.190949	0	0.0429	0.0923516	0.464529	0
6	0-9	0	0.02	0.398345	0.0502077	0	0.0759	0.175963	0.43134	0	0.0356	0.0923516	0.385483	0
7	0-9	0	0.0495	0.398345	0.124264	0	0.1106	0.175963	0.62854	0	0.072	0.0923516	0.779629	0
8	0-9	0	0.0189	0.398345	0.0474463	0	0.0266	0.175963	0.151168	0	0.0205	0.0923516	0.221978	0
9	0-9	0	0.0327	0.398345	0.0820896	0	0.0519	0.175963	0.294948	0	0.0212	0.0923516	0.229558	0
10	0-9	0	0.0277	0.398345	0.0695377	0	0.0242	0.175963	0.137529	0	0.0188	0.0923516	0.20357	0
11	0-9	0	0.0162	0.398345	0.0406683	0	0.0474	0.175963	0.269374	0	0.0164	0.0923516	0.177582	0
12	0-9	0	0.0198	0.398345	0.0497056	0	0.0253	0.175963	0.14378	0	0.0206	0.0923516	0.223061	0
13	0-9	0	0.0331	0.398345	0.0830938	0	0.0466	0.175963	0.264828	0	0.023	0.0923516	0.249048	0
14	0-9	0	0.0403	0.398345	0.101169	0	0.0409	0.175963	0.232435	0	0.0794	0.0923516	0.859758	0
15	0-9	0	0.0171	0.398345	0.0429276	0	0.037	0.175963	0.210271	0	0.0202	0.0923516	0.218729	0
16	0-9	0	0.0348	0.398345	0.0873614	0	0.0285	0.175963	0.161966	0	0.0333	0.0923516	0.360579	0
17	0-9	0	0.017	0.398345	0.0426766	0	0.0472	0.175963	0.268238	0	0.0199	0.0923516	0.215481	0
18	0-9	0	0.0227	0.398345	0.0569858	0	0.0371	0.175963	0.21084	0	0.0371	0.0923516	0.401726	0
19	0-9	0	0.0211	0.398345	0.0529692	0	0.0779	0.175963	0.442706	0	0.0254	0.0923516	0.275036	0
20	0-9	0	0.0205	0.398345	0.0514629	0	0.0283	0.175963	0.160829	0	0.0194	0.0923516	0.210067	0
21	0-9	0	0.0166	0.398345	0.0416724	0	0.0389	0.175963	0.221069	0	0.0158	0.0923516	0.171085	0
22	0-9	0	0.099	0.398345	0.248528	0	0.0856	0.175963	0.486465	0	0.0222	0.0923516	0.240386	0
23	0-9	0	0.0238	0.398345	0.0597472	0	0.0547	0.175963	0.31086	0	0.0368	0.0923516	0.398477	0
24	0-9	0	0.0174	0.398345	0.0436807	0	0.0422	0.175963	0.239823	0	0.016	0.0923516	0.173251	0
25	0-9	0	0.0178	0.398345	0.0446849	0	0.0323	0.175963	0.183561	0	0.0177	0.0923516	0.191659	0
26	0-9	0	0.1292	0.398345	0.324342	0	0.0997	0.175963	0.566596	0	0.0319	0.0923516	0.345419	0
27	0-9	0	0.0244	0.398345	0.0612534	0	0.0474	0.175963	0.269374	0	0.0419	0.0923516	0.453701	0
28	0-9	0	0.0836	0.398345	0.209868	0	0.0271	0.175963	0.154009	0	0.0798	0.0923516	0.864089	0
29	0-9	0	0.0554	0.398345	0.139075	0	0.1092	0.175963	0.620584	0	0.0398	0.0923516	0.430962	0
30	0-9	0	0.046	0.398345	0.115478	0	0.037	0.175963	0.210271	0	0.058	0.0923516	0.628035	0
31	0-9	0	0.0741	0.398345	0.18602	0	0.0618	0.175963	0.35121	0	0.061	0.0923516	0.660519	0
32	0-9	0	0.0813	0.398345	0.204094	0	0.0322	0.175963	0.182993	0	0.0625	0.0923516	0.676762	0
33	0-9	0	0.0481	0.398345	0.12075	0	0.0446	0.175963	0.253462	0	0.0409	0.0923516	0.442873	0
34	10-19	1	0.0194	0.398345	0.0487015	0	0.0325	0.175963	0.184698	0	0.0284	0.0923516	0.307521	0
35	10-19	1	0.0442	0.398345	0.110959	0	0.0676	0.175963	0.384171	0	0.0693	0.0923516	0.750393	0
36	10-19	1	0.0225	0.398345	0.0564837	0	0.024	0.175963	0.136392	0	0.0342	0.0923516	0.370324	0
37	10-19	1	0.0287	0.398345	0.0720481	0	0.0503	0.175963	0.285855	0	0.0274	0.0923516	0.296692	0
38	10-19	1	0.0305	0.398345	0.0765668	0	0.0591	0.175963	0.335866	0	0.0391	0.0923516	0.423382	0
39	10-19	1	0.0257	0.398345	0.0645169	0	0.2106	0.175963	1.19684	1	0.0253	0.0923516	0.273953	0
40	10-19	1	0.018	0.398345	0.045187	0	0.0796	0.175963	0.452367	0	0.018	0.0923516	0.194907	0
41	10-19	1	0.0216	0.398345	0.0542243	0	0.0549	0.175963	0.311997	0	0.0268	0.0923516	0.290195	0
42	10-19	1	0.019	0.398345	0.0476973	0	0.0548	0.175963	0.311429	0	0.0206	0.0923516	0.223061	0
43	10-19	1	0.0717	0.398345	0.179995	0	0.0669	0.175963	0.380193	0	0.0255	0.0923516	0.276119	0
44	10-19	1	0.0383	0.398345	0.0961478	0	0.0867	0.175963	0.492717	0	0.0364	0.0923516	0.394146	0
45	10-19	1	0.0188	0.398345	0.0471953	0	0.034	0.175963	0.193222	0	0.0573	0.0923516	0.620455	0
46	10-19	1	0.0256	0.398345	0.0642659	0	0.0534	0.175963	0.303473	0	0.0725	0.0923516	0.785044	0
47	10-19	1	0.0196	0.398345	0.0492036	0	0.2419	0.175963	1.37472	1	0.0317	0.0923516	0.343254	0
48	10-19	1	0.0272	0.398345	0.0682825	0	0.0371	0.175963	0.21084	0	0.0332	0.0923516	0.359496	0
49	10-19	1	0.0291	0.398345	0.0730522	0	0.0681	0.175963	0.387013	0	0.0679	0.0923516	0.735234	0
50	10-19	1	0.0303	0.398345	0.0760647	0	0.04	0.175963	0.22732	0	0.0456	0.0923516	0.493765	0
51	10-19	1	0.6507	0.398345	1.63351	1	0.0869	0.175963	0.493853	0	0.0376	0.0923516	0.40714	0
52	10-19	1	0.0233	0.398345	0.058492	0	0.0392	0.175963	0.222774	0	0.0442	0.0923516	0.478606	0
53	10-19	1	0.0164	0.398345	0.0411703	0	0.0498	0.175963	0.283014	0	0.0209	0.0923516	0.226309	0
54	10-19	1	0.0345	0.398345	0.0866083	0	0.0514	0.175963	0.292106	0	0.0633	0.0923516	0.685424	0
55	10-19	1	0.0173	0.398345	0.0434297	0	0.0524	0.175963	0.29779	0	0.0225	0.0923516	0.243634	0
56	10-19	1	0.0228	0.398345	0.0572368	0	0.067	0.175963	0.380761	0	0.0281	0.0923516	0.304272	0
57	10-19	1	0.02	0.398345	0.0502077	0	0.0916	0.175963	0.520563	0	0.0242	0.0923516	0.262042	0
58	10-19	1	0.0209	0.398345	0.0524671	0	0.0492	0.175963	0.279604	0	0.0369	0.0923516	0.39956	0
59	10-19	1	0.0167	0.398345	0.0419235	0	0.0372	0.175963	0.211408	0	0.0216	0.0923516	0.233889	0
60	10-19	1	0.049	0.398345	0.123009	0	0.0443	0.175963	0.251757	0	0.0248	0.0923516	0.268539	0
61	10-19	1	0.0416	0.398345	0.104432	0	0.0487	0.175963	0.276762	0	0.0212	0.0923516	0.229558	0
62	10-19	1	0.0198	0.398345	0.0497056	0	0.0756	0.175963	0.429635	0	0.0305	0.0923516	0.33026	0
63	10-19	1	0.0212	0.398345	0.0532202	0	0.0487	0.175963	0.276762	0	0.0221	0.0923516	0.239303	0
64	10-19	1	0.0202	0.398345	0.0507098	0	0.0472	0.175963	0.268238	0	0.0173	0.0923516	0.187328	0
65	10-19	1	0.0161	0.398345	0.0404172	0	0.0492	0.175963	0.279604	0	0.0136	0.0923516	0.147263	0
66	10-19	1	0.0143	0.398345	0.0358985	0	0.0405	0.175963	0.230162	0	0.0159	0.0923516	0.172168	0
67	10-19	1	0.0252	0.398345	0.0632617	0	0.073	0.175963	0.414859	0	0.0311	0.0923516	0.336757	0
68	10-19	1	0.0313	0.398345	0.0785751	0	0.0574	0.175963	0.326205	0	0.0289	0.0923516	0.312935	0
69	10-19	1	0.0163	0.398345	0.0409193	0	0.0598	0.175963	0.339844	0	0.0219	0.0923516	0.237137	0
70	10-19	1	0.0188	0.398345	0.0471953	0	0.0901	0.175963	0.512039	0	0.0231	0.0923516	0.250131	0
71	10-19	1	0.0262	0.398345	0.0657721	0	0.0421	0.175963	0.239255	0	0.0464	0.0923516	0.502428	0
72	10-19	1	0.0364	0.398345	0.0913781	0	0.036	0.175963	0.204588	0	0.0415	0.0923516	0.44937	0
73	10-19	1	0.018	0.398345	0.045187	0	0.0499	0.175963	0.283582	0	0.0183	0.0923516	0.198156	0
74	10-19	1	0.1078	0.398345	0.27062	0	0.0646	0.175963	0.367122	0	0.043	0.0923516	0.465612	0
75	10-19	1	0.0564	0.398345	0.141586	0	0.0857	0.175963	0.487034	0	0.0357	0.0923516	0.386566	0
76	10-19	1	0.1463	0.398345	0.36727	0	0.1302	0.175963	0.739927	0	0.1134	0.0923516	1.22792	1
77	10-19	1	0.0667	0.398345	0.167443	0	0.0322	0.175963	0.182993	0	0.0508	0.0923516	0.550072	0
78	10-19	1	1.177	0.398345	2.95472	1	0.1674	0.175963	0.951335	0	0.0471	0.0923516	0.510008	0
79	10-19	1	0.0926	0.398345	0.232462	0	0.0965	0.175963	0.54841	0	0.1022	0.0923516	1.10664	1
80	10-19	1	0.0668	0.398345	0.167694	0	0.0272	0.175963	0.154578	0	0.0545	0.0923516	0.590136	0
81	10-19	1	0.0701	0.398345	0.175978	0	0.1054	0.175963	0.598989	0	0.0636	0.0923516	0.688673	0
82	10-19	1	0.0957	0.398345	0.240244	0	0.0844	0.175963	0.479646	0	0.0739	0.0923516	0.800203	0
83	10-19	1	0.0559	0.398345	0.140331	0	0.0501	0.175963	0.284719	0	0.0384	0.0923516	0.415802	0
84	20-29	2	0.0211	0.398345	0.0529692	0	0.0357	0.175963	0.202883	0	0.0294	0.0923516	0.318349	0
85	20-29	2	0.0221	0.398345	0.0554795	0	0.0464	0.175963	0.263691	0	0.0334	0.0923516	0.361661	0
86	20-29	2	0.0364	0.398345	0.0913781	0	0.0356	0.175963	0.202315	0	0.039	0.0923516	0.422299	0
87	20-29	2	0.0205	0.398345	0.0514629	0	0.0356	0.175963	0.202315	0	0.0288	0.0923516	0.311852	0
88	20-29	2	0.0441	0.398345	0.110708	0	0.0627	0.175963	0.356324	0	0.0267	0.0923516	0.289113	0
89	20-29	2	0.0238	0.398345	0.0597472	0	0.049	0.175963	0.278467	0	0.0345	0.0923516	0.373572	0
90	20-29	2	0.0165	0.398345	0.0414214	0	0.0689	0.175963	0.391559	0	0.0177	0.0923516	0.191659	0
91	20-29	2	0.0222	0.398345	0.0557306	0	0.0796	0.175963	0.452367	0	0.0274	0.0923516	0.296692	0
92	20-29	2	0.0214	0.398345	0.0537223	0	0.0744	0.175963	0.422816	0	0.022	0.0923516	0.23822	0
93	20-29	2	0.0461	0.398345	0.115729	0	0.0452	0.175963	0.256872	0	0.02	0.0923516	0.216564	0
94	20-29	2	0.0293	0.398345	0.0735543	0	0.0848	0.175963	0.481919	0	0.0172	0.0923516	0.186245	0
95	20-29	2	0.0173	0.398345	0.0434297	0	0.0521	0.175963	0.296085	0	0.0215	0.0923516	0.232806	0
96	20-29	2	0.0137	0.398345	0.0343923	0	0.0484	0.175963	0.275057	0	0.0163	0.0923516	0.176499	0
97	20-29	2	0.0294	0.398345	0.0738054	0	0.0623	0.175963	0.354051	0	0.0306	0.0923516	0.331343	0
98	20-29	2	0.0292	0.398345	0.0733033	0	0.0582	0.175963	0.330751	0	0.0345	0.0923516	0.373572	0
99	20-29	2	0.0155	0.398345	0.038911	0	0.0776	0.175963	0.441001	0	0.0182	0.0923516	0.197073	0
100	20-29	2	0.0165	0.398345	0.0414214	0	0.0374	0.175963	0.212544	0	0.0157	0.0923516	0.170003	0
101	20-29	2	0.0329	0.398345	0.0825917	0	0.0638	0.175963	0.362576	0	0.0259	0.0923516	0.28045	0
102	20-29	2	0.0321	0.398345	0.0805834	0	0.0847	0.175963	0.481351	0	0.016	0.0923516	0.173251	0
103	20-29	2	0.0225	0.398345	0.0564837	0	0.0451	0.175963	0.256304	0	0.0414	0.0923516	0.448287	0
104	20-29	2	0.0351	0.398345	0.0881146	0	0.0668	0.175963	0.379625	0	0.0337	0.0923516	0.36491	0
105	20-29	2	0.0378	0.398345	0.0948926	0	0.0677	0.175963	0.384739	0	0.0186	0.0923516	0.201404	0
106	20-29	2	0.0196	0.398345	0.0492036	0	0.0492	0.175963	0.279604	0	0.0161	0.0923516	0.174334	0
107	20-29	2	0.0468	0.398345	0.117486	0	0.0667	0.175963	0.379056	0	0.0176	0.0923516	0.190576	0
108	20-29	2	0.0166	0.398345	0.0416724	0	0.0354	0.175963	0.201178	0	0.0164	0.0923516	0.177582	0
109	20-29	2	0.0232	0.398345	0.058241	0	0.0653	0.175963	0.3711	0	0.0197	0.0923516	0.213315	0
110	20-29	2	0.0217	0.398345	0.0544754	0	0.119	0.175963	0.676278	0	0.0251	0.0923516	0.271787	0
111	20-29	2	0.1534	0.398345	0.385093	0	0.1486	0.175963	0.844495	0	0.0345	0.0923516	0.373572	0
112	20-29	2	0.03	0.398345	0.0753116	0	0.1127	0.175963	0.640475	0	0.0317	0.0923516	0.343254	0
113	20-29	2	0.0295	0.398345	0.0740564	0	0.1421	0.175963	0.807555	0	0.0236	0.0923516	0.255545	0
114	20-29	2	0.0872	0.398345	0.218906	0	0.1169	0.175963	0.664343	0	0.0279	0.0923516	0.302106	0
115	20-29	2	0.0276	0.398345	0.0692867	0	0.0721	0.175963	0.409745	0	0.0266	0.0923516	0.28803	0
116	20-29	2	0.0435	0.398345	0.109202	0	0.0382	0.175963	0.217091	0	0.0255	0.0923516	0.276119	0
117	20-29	2	0.1447	0.398345	0.363253	0	0.1355	0.175963	0.770047	0	0.0342	0.0923516	0.370324	0
118	20-29	2	0.0314	0.398345	0.0788261	0	0.1665	0.175963	0.94622	0	0.0273	0.0923516	0.29561	0
119	20-29	2	0.0384	0.398345	0.0963988	0	0.0679	0.175963	0.385876	0	0.0272	0.0923516	0.294527	0
120	20-29	2	0.0407	0.398345	0.102173	0	0.0653	0.175963	0.3711	0	0.0323	0.0923516	0.34975	0
121	20-29	2	0.0313	0.398345	0.0785751	0	0.1189	0.175963	0.675709	0	0.0314	0.0923516	0.340005	0
122	20-29	2	0.0337	0.398345	0.0846	0	0.1113	0.175963	0.632519	0	0.0362	0.0923516	0.39198	0
123	20-29	2	0.0529	0.398345	0.132799	0	0.0803	0.175963	0.456345	0	0.0448	0.0923516	0.485103	0
124	20-29	2	0.0667	0.398345	0.167443	0	0.1107	0.175963	0.629109	0	0.0752	0.0923516	0.81428	0
125	20-29	2	0.0606	0.398345	0.152129	0	0.1437	0.175963	0.816648	0	0.0607	0.0923516	0.657271	0
126	20-29	2	0.0584	0.398345	0.146607	0	0.0742	0.175963	0.421679	0	0.0377	0.0923516	0.408223	0
127	20-29	2	0.0631	0.398345	0.158405	0	0.0964	0.175963	0.547842	0	0.0471	0.0923516	0.510008	0
128	20-29	2	0.043	0.398345	0.107947	0	0.0333	0.175963	0.189244	0	0.0442	0.0923516	0.478606	0
129	20-29	2	0.1033	0.398345	0.259323	0	0.0776	0.175963	0.441001	0	0.0601	0.0923516	0.650774	0
130	20-29	2	0.0993	0.398345	0.249281	0	0.0825	0.175963	0.468848	0	0.0777	0.0923516	0.84135	0
131	20-29	2	0.0553	0.398345	0.138824	0	0.062	0.175963	0.352346	0	0.0423	0.0923516	0.458032	0
132	20-29	2	0.0838	0.398345	0.21037	0	0.0706	0.175963	0.40122	0	0.0726	0.0923516	0.786126	0
133	20-29	2	0.0545	0.398345	0.136816	0	0.0478	0.175963	0.271648	0	0.0405	0.0923516	0.438542	0
134	30-39	3	0.0273	0.398345	0.0685335	0	0.0886	0.175963	0.503514	0	0.0465	0.0923516	0.503511	0
135	30-39	3	0.0358	0.398345	0.0898718	0	0.0357	0.175963	0.202883	0	0.0423	0.0923516	0.458032	0
136	30-39	3	0.0272	0.398345	0.0682825	0	0.0647	0.175963	0.36769	0	0.0392	0.0923516	0.424465	0
137	30-39	3	0.0245	0.398345	0.0615045	0	0.0999	0.175963	0.567732	0	0.0427	0.0923516	0.462364	0
138	30-39	3	0.0498	0.398345	0.125017	0	0.0387	0.175963	0.219932	0	0.2257	0.0923516	2.44392	1
139	30-39	3	0.0916	0.398345	0.229951	0	0.062	0.175963	0.352346	0	0.0196	0.0923516	0.212232	0
140	30-39	3	0.049	0.398345	0.123009	0	0.128	0.175963	0.727425	0	0.0512	0.0923516	0.554403	0
141	30-39	3	0.0426	0.398345	0.106942	0	0.0756	0.175963	0.429635	0	0.0531	0.0923516	0.574977	0
142	30-39	3	0.0474	0.398345	0.118992	0	0.1086	0.175963	0.617174	0	0.0374	0.0923516	0.404974	0
143	30-39	3	0.0435	0.398345	0.109202	0	0.1546	0.175963	0.878593	0	0.0556	0.0923516	0.602047	0
144	30-39	3	0.0783	0.398345	0.196563	0	0.1151	0.175963	0.654114	0	0.046	0.0923516	0.498097	0
145	30-39	3	0.025	0.398345	0.0627597	0	0.0357	0.175963	0.202883	0	0.0484	0.0923516	0.524084	0
146	30-39	3	0.0305	0.398345	0.0765668	0	0.2353	0.175963	1.33721	1	0.0456	0.0923516	0.493765	0
147	30-39	3	0.0335	0.398345	0.0840979	0	0.0949	0.175963	0.539317	0	0.0446	0.0923516	0.482937	0
148	30-39	3	0.0316	0.398345	0.0793282	0	0.1257	0.175963	0.714354	0	0.038	0.0923516	0.411471	0
149	30-39	3	0.0277	0.398345	0.0695377	0	0.05	0.175963	0.28415	0	0.0542	0.0923516	0.586888	0
150	30-39	3	0.0343	0.398345	0.0861063	0	0.09	0.175963	0.511471	0	0.0527	0.0923516	0.570645	0
151	30-39	3	0.0355	0.398345	0.0891187	0	0.0885	0.175963	0.502946	0	0.051	0.0923516	0.552238	0
152	30-39	3	0.061	0.398345	0.153134	0	0.0899	0.175963	0.510902	0	0.0385	0.0923516	0.416885	0
153	30-39	3	0.0354	0.398345	0.0888677	0	0.1859	0.175963	1.05647	1	0.0323	0.0923516	0.34975	0
154	30-39	3	0.0257	0.398345	0.0645169	0	0.0755	0.175963	0.429067	0	0.0295	0.0923516	0.319432	0
155	30-39	3	0.017	0.398345	0.0426766	0	0.0671	0.175963	0.38133	0	0.0198	0.0923516	0.214398	0
156	30-39	3	0.0286	0.398345	0.071797	0	0.0873	0.175963	0.496126	0	0.0312	0.0923516	0.337839	0
157	30-39	3	0.0239	0.398345	0.0599982	0	0.0982	0.175963	0.558071	0	0.0205	0.0923516	0.221978	0
158	30-39	3	0.022	0.398345	0.0552285	0	0.0732	0.175963	0.415996	0	0.025	0.0923516	0.270705	0
159	30-39	3	0.0281	0.398345	0.0705419	0	0.0804	0.175963	0.456914	0	0.0237	0.0923516	0.256628	0
160	30-39	3	0.0589	0.398345	0.147862	0	0.1152	0.175963	0.654682	0	0.0338	0.0923516	0.365993	0
161	30-39	3	0.0289	0.398345	0.0725502	0	0.125	0.175963	0.710376	0	0.0325	0.0923516	0.351916	0
162	30-39	3	0.0169	0.398345	0.0424255	0	0.0188	0.175963	0.106841	0	0.0669	0.0923516	0.724406	0
163	30-39	3	0.0379	0.398345	0.0951436	0	0.1708	0.175963	0.970657	0	0.0477	0.0923516	0.516505	0
164	30-39	3	0.0479	0.398345	0.120248	0	0.1133	0.175963	0.643885	0	0.0583	0.0923516	0.631283	0
165	30-39	3	0.0397	0.398345	0.0996623	0	0.0661	0.175963	0.375647	0	0.0335	0.0923516	0.362744	0
166	30-39	3	0.0431	0.398345	0.108198	0	0.0591	0.175963	0.335866	0	0.0331	0.0923516	0.358413	0
167	30-39	3	0.0428	0.398345	0.107445	0	0.1324	0.175963	0.75243	0	0.0426	0.0923516	0.461281	0
168	30-39	3	0.0314	0.398345	0.0788261	0	0.0874	0.175963	0.496695	0	0.0328	0.0923516	0.355165	0
169	30-39	3	0.0408	0.398345	0.102424	0	0.1351	0.175963	0.767774	0	0.045	0.0923516	0.487268	0
170	30-39	3	0.4243	0.398345	1.06516	1	0.1283	0.175963	0.72913	0	0.0318	0.0923516	0.344336	0
171	30-39	3	0.0965	0.398345	0.242252	0	0.0617	0.175963	0.350641	0	0.0189	0.0923516	0.204653	0
172	30-39	3	0.9661	0.398345	2.42528	1	0.2123	0.175963	1.2065	1	0.0363	0.0923516	0.393063	0
173	30-39	3	0.0505	0.398345	0.126775	0	0.0552	0.175963	0.313702	0	0.029	0.0923516	0.314017	0
174	30-39	3	0.0557	0.398345	0.139829	0	0.0563	0.175963	0.319953	0	0.0445	0.0923516	0.481854	0
175	30-39	3	0.066	0.398345	0.165685	0	0.0643	0.175963	0.365417	0	0.0628	0.0923516	0.68001	0
176	30-39	3	0.0582	0.398345	0.146104	0	0.0958	0.175963	0.544432	0	0.0481	0.0923516	0.520836	0
177	30-39	3	0.079	0.398345	0.198321	0	0.1305	0.175963	0.741632	0	0.0512	0.0923516	0.554403	0
178	30-39	3	0.1236	0.398345	0.310284	0	0.1271	0.175963	0.72231	0	0.0519	0.0923516	0.561983	0
179	30-39	3	0.105	0.398345	0.263591	0	0.0758	0.175963	0.430772	0	0.0407	0.0923516	0.440707	0
180	30-39	3	0.0868	0.398345	0.217902	0	0.1458	0.175963	0.828582	0	0.0488	0.0923516	0.528416	0
181	30-39	3	0.0794	0.398345	0.199325	0	0.111	0.175963	0.630814	0	0.1153	0.0923516	1.24849	1
182	30-39	3	0.0661	0.398345	0.165937	0	0.1235	0.175963	0.701851	0	0.0386	0.0923516	0.417968	0
183	30-39	3	0.0684	0.398345	0.17171	0	0.0548	0.175963	0.311429	0	0.0472	0.0923516	0.51109	0
184	40-49	4	0.0632	0.398345	0.158656	0	0.0359	0.175963	0.20402	0	0.0817	0.0923516	0.884663	0
185	40-49	4	0.0367	0.398345	0.0921312	0	0.0529	0.175963	0.300631	0	0.0424	0.0923516	0.459115	0
186	40-49	4	0.0368	0.398345	0.0923822	0	0.0321	0.175963	0.182424	0	0.1778	0.0923516	1.92525	1
187	40-49	4	0.056	0.398345	0.140582	0	0.1012	0.175963	0.57512	0	0.1856	0.0923516	2.00971	1
188	40-49	4	0.0577	0.398345	0.144849	0	0.043	0.175963	0.244369	0	0.0615	0.0923516	0.665934	0
189	40-49	4	0.0367	0.398345	0.0921312	0	0.1201	0.175963	0.682529	0	0.0456	0.0923516	0.493765	0
190	40-49	4	0.0325	0.398345	0.0815876	0	0.0358	0.175963	0.203452	0	0.0315	0.0923516	0.341088	0
191	40-49	4	0.0366	0.398345	0.0918801	0	0.4967	0.175963	2.82275	1	0.0315	0.0923516	0.341088	0
192	40-49	4	0.0305	0.398345	0.0765668	0	0.1013	0.175963	0.575688	0	0.0417	0.0923516	0.451535	0
193	40-49	4	0.0525	0.398345	0.131795	0	0.0724	0.175963	0.41145	0	0.0926	0.0923516	1.00269	1
194	40-49	4	0.0471	0.398345	0.118239	0	0.0354	0.175963	0.201178	0	0.0839	0.0923516	0.908485	0
195	40-49	4	0.0437	0.398345	0.109704	0	0.06	0.175963	0.34098	0	0.0953	0.0923516	1.03193	1
196	40-49	4	0.1698	0.398345	0.426264	0	0.1539	0.175963	0.874615	0	0.0945	0.0923516	1.02326	1
197	40-49	4	0.1069	0.398345	0.26836	0	0.0427	0.175963	0.242664	0	0.0563	0.0923516	0.609627	0
198	40-49	4	0.0351	0.398345	0.0881146	0	0.0601	0.175963	0.341549	0	0.051	0.0923516	0.552238	0
199	40-49	4	0.0934	0.398345	0.23447	0	0.1085	0.175963	0.616606	0	0.1937	0.0923516	2.09742	1
200	40-49	4	0.0395	0.398345	0.0991603	0	0.1088	0.175963	0.618311	0	0.0575	0.0923516	0.622621	0
201	40-49	4	0.0353	0.398345	0.0886166	0	0.0876	0.175963	0.497831	0	0.1109	0.0923516	1.20085	1
202	40-49	4	0.0385	0.398345	0.0966499	0	0.0578	0.175963	0.328478	0	0.0683	0.0923516	0.739565	0
203	40-49	4	0.0394	0.398345	0.0989092	0	0.0779	0.175963	0.442706	0	0.0462	0.0923516	0.500262	0
204	40-49	4	0.0382	0.398345	0.0958968	0	0.0811	0.175963	0.460892	0	0.0791	0.0923516	0.85651	0
205	40-49	4	0.0244	0.398345	0.0612534	0	0.0958	0.175963	0.544432	0	0.0403	0.0923516	0.436376	0
206	40-49	4	0.0591	0.398345	0.148364	0	0.0381	0.175963	0.216523	0	0.0499	0.0923516	0.540327	0
207	40-49	4	0.0288	0.398345	0.0722991	0	0.0531	0.175963	0.301768	0	0.082	0.0923516	0.887911	0
208	40-49	4	0.0401	0.398345	0.100666	0	0.0926	0.175963	0.526246	0	0.0318	0.0923516	0.344336	0
209	40-49	4	0.0477	0.398345	0.119745	0	0.0587	0.175963	0.333592	0	0.0483	0.0923516	0.523001	0
210	40-49	4	0.0396	0.398345	0.0994113	0	0.1107	0.175963	0.629109	0	0.1765	0.0923516	1.91118	1
211	40-49	4	0.063	0.398345	0.158154	0	0.043	0.175963	0.244369	0	0.1181	0.0923516	1.27881	1
212	40-49	4	0.0154	0.398345	0.0386599	0	0.0245	0.175963	0.139234	0	0.027	0.0923516	0.292361	0
213	40-49	4	0.4576	0.398345	1.14875	1	0.0734	0.175963	0.417133	0	0.0272	0.0923516	0.294527	0
214	40-49	4	0.0228	0.398345	0.0572368	0	0.0597	0.175963	0.339275	0	0.1221	0.0923516	1.32212	1
215	40-49	4	0.0573	0.398345	0.143845	0	0.1368	0.175963	0.777435	0	0.0994	0.0923516	1.07632	1
216	40-49	4	0.0752	0.398345	0.188781	0	0.0673	0.175963	0.382466	0	0.057	0.0923516	0.617207	0
217	40-49	4	0.068	0.398345	0.170706	0	0.1494	0.175963	0.849041	0	0.3321	0.0923516	3.59604	1
218	40-49	4	0.0434	0.398345	0.108951	0	0.1006	0.175963	0.57171	0	0.0502	0.0923516	0.543575	0
219	40-49	4	0.0461	0.398345	0.115729	0	0.1083	0.175963	0.61547	0	0.0452	0.0923516	0.489434	0
220	40-49	4	0.03	0.398345	0.0753116	0	0.1671	0.175963	0.94963	0	0.8168	0.0923516	8.84446	1
221	40-49	4	0.0278	0.398345	0.0697887	0	0.0643	0.175963	0.365417	0	0.0324	0.0923516	0.350833	0
222	40-49	4	0.1048	0.398345	0.263088	0	0.0849	0.175963	0.482487	0	1.065	0.0923516	11.532	1
223	40-49	4	0.0698	0.398345	0.175225	0	0.0804	0.175963	0.456914	0	0.5585	0.0923516	6.04754	1
224	40-49	4	0.0461	0.398345	0.115729	0	0.0652	0.175963	0.370532	0	0.0405	0.0923516	0.438542	0
225	40-49	4	0.1483	0.398345	0.37229	0	0.1183	0.175963	0.6723	0	0.0502	0.0923516	0.543575	0
226	40-49	4	0.0579	0.398345	0.145351	0	0.0845	0.175963	0.480214	0	0.0585	0.0923516	0.633449	0
227	40-49	4	0.0689	0.398345	0.172966	0	0.1582	0.175963	0.899052	0	0.1103	0.0923516	1.19435	1
228	40-49	4	0.0434	0.398345	0.108951	0	0.0714	0.175963	0.405767	0	0.3091	0.0923516	3.34699	1
229	40-49	4	0.0837	0.398345	0.210119	0	0.3172	0.175963	1.80265	1	0.0579	0.0923516	0.626952	0
230	40-49	4	0.0417	0.398345	0.104683	0	0.0353	0.175963	0.20061	0	0.0425	0.0923516	0.460198	0
231	40-49	4	0.0597	0.398345	0.14987	0	0.0583	0.175963	0.331319	0	0.0511	0.0923516	0.55332	0
232	40-49	4	0.1118	0.398345	0.280661	0	0.0922	0.175963	0.523973	0	0.0672	0.0923516	0.727654	0
233	40-49	4	0.1082	0.398345	0.271624	0	0.0425	0.175963	0.241528	0	0.953	0.0923516	10.3193	1
234	50-59	5	0.0375	0.398345	0.0941395	0	0.0768	0.175963	0.436455	0	0.0762	0.0923516	0.825108	0
235	50-59	5	0.0368	0.398345	0.0923822	0	0.0541	0.175963	0.307451	0	0.1197	0.0923516	1.29613	1
236	50-59	5	0.2354	0.398345	0.590945	0	0.1179	0.175963	0.670026	0	0.085	0.0923516	0.920396	0
237	50-59	5	0.097	0.398345	0.243507	0	0.0281	0.175963	0.159692	0	0.6464	0.0923516	6.99934	1
238	50-59	5	0.4521	0.398345	1.13495	1	0.0847	0.175963	0.481351	0	0.0689	0.0923516	0.746062	0
239	50-59	5	0.058	0.398345	0.145602	0	0.0995	0.175963	0.565459	0	0.3404	0.0923516	3.68591	1
240	50-59	5	0.0897	0.398345	0.225182	0	0.0867	0.175963	0.492717	0	0.1776	0.0923516	1.92309	1
241	50-59	5	0.0385	0.398345	0.0966499	0	0.1305	0.175963	0.741632	0	0.0863	0.0923516	0.934473	0
242	50-59	5	0.0534	0.398345	0.134055	0	0.0399	0.175963	0.226752	0	0.2747	0.0923516	2.9745	1
243	50-59	5	0.0417	0.398345	0.104683	0	0.0948	0.175963	0.538749	0	0.1617	0.0923516	1.75092	1
244	50-59	5	0.0779	0.398345	0.195559	0	0.0533	0.175963	0.302904	0	0.1316	0.0923516	1.42499	1
245	50-59	5	0.0304	0.398345	0.0763157	0	0.0345	0.175963	0.196064	0	0.0322	0.0923516	0.348668	0
246	50-59	5	0.0632	0.398345	0.158656	0	0.0674	0.175963	0.383035	0	0.1894	0.0923516	2.05086	1
247	50-59	5	0.0629	0.398345	0.157903	0	0.1638	0.175963	0.930876	0	0.0563	0.0923516	0.609627	0
248	50-59	5	0.0415	0.398345	0.104181	0	0.0464	0.175963	0.263691	0	0.0452	0.0923516	0.489434	0
249	50-59	5	0.0777	0.398345	0.195057	0	0.0583	0.175963	0.331319	0	0.1001	0.0923516	1.0839	1
250	50-59	5	0.0383	0.398345	0.0961478	0	0.0744	0.175963	0.422816	0	0.1611	0.0923516	1.74442	1
251	50-59	5	0.065	0.398345	0.163175	0	0.0729	0.175963	0.414291	0	0.127	0.0923516	1.37518	1
252	50-59	5	0.0665	0.398345	0.166941	0	0.0319	0.175963	0.181288	0	0.024	0.0923516	0.259876	0
253	50-59	5	0.0539	0.398345	0.13531	0	0.0699	0.175963	0.397242	0	0.0742	0.0923516	0.803451	0
254	50-59	5	0.1152	0.398345	0.289197	0	0.0468	0.175963	0.265965	0	0.0277	0.0923516	0.299941	0
255	50-59	5	0.0635	0.398345	0.15941	0	0.037	0.175963	0.210271	0	0.1299	0.0923516	1.40658	1
256	50-59	5	0.0466	0.398345	0.116984	0	0.0472	0.175963	0.268238	0	0.0433	0.0923516	0.468861	0
257	50-59	5	0.0564	0.398345	0.141586	0	0.0971	0.175963	0.55182	0	0.0728	0.0923516	0.788292	0
258	50-59	5	0.0992	0.398345	0.24903	0	0.0791	0.175963	0.449526	0	0.1144	0.0923516	1.23874	1
259	50-59	5	0.0416	0.398345	0.104432	0	0.0547	0.175963	0.31086	0	0.1427	0.0923516	1.54518	1
260	50-59	5	0.0437	0.398345	0.109704	0	0.1641	0.175963	0.932581	0	0.1512	0.0923516	1.63722	1
261	50-59	5	0.0915	0.398345	0.2297	0	0.0501	0.175963	0.284719	0	0.0674	0.0923516	0.72982	0
262	50-59	5	0.0849	0.398345	0.213132	0	0.133	0.175963	0.75584	0	0.0543	0.0923516	0.587971	0
263	50-59	5	0.0445	0.398345	0.111712	0	0.077	0.175963	0.437591	0	0.3854	0.0923516	4.17318	1
264	50-59	5	0.0224	0.398345	0.0562327	0	0.0358	0.175963	0.203452	0	0.0337	0.0923516	0.36491	0
265	50-59	5	0.0405	0.398345	0.101671	0	0.0474	0.175963	0.269374	0	0.1893	0.0923516	2.04978	1
266	50-59	5	0.0766	0.398345	0.192296	0	0.073	0.175963	0.414859	0	0.0621	0.0923516	0.67243	0
267	50-59	5	0.0338	0.398345	0.0848511	0	0.0485	0.175963	0.275626	0	0.1439	0.0923516	1.55818	1
268	50-59	5	0.0337	0.398345	0.0846	0	0.0521	0.175963	0.296085	0	0.0594	0.0923516	0.643194	0
269	50-59	5	0.2907	0.398345	0.729769	0	0.0499	0.175963	0.283582	0	0.1353	0.0923516	1.46505	1
270	50-59	5	0.0149	0.398345	0.0374048	0	0.0643	0.175963	0.365417	0	0.0256	0.0923516	0.277202	0
271	50-59	5	0.0787	0.398345	0.197567	0	0.0529	0.175963	0.300631	0	0.0523	0.0923516	0.566314	0
272	50-59	5	0.0906	0.398345	0.227441	0	0.0723	0.175963	0.410881	0	0.0491	0.0923516	0.531664	0
273	50-59	5	0.0566	0.398345	0.142088	0	0.032	0.175963	0.181856	0	0.0473	0.0923516	0.512173	0
274	50-59	5	0.0383	0.398345	0.0961478	0	0.0501	0.175963	0.284719	0	0.0379	0.0923516	0.410388	0
275	50-59	5	0.2768	0.398345	0.694875	0	0.3224	0.175963	1.8322	1	0.0525	0.0923516	0.56848	0
276	50-59	5	0.4766	0.398345	1.19645	1	0.1458	0.175963	0.828582	0	0.3421	0.0923516	3.70432	1
277	50-59	5	0.1234	0.398345	0.309782	0	0.055	0.175963	0.312565	0	0.0953	0.0923516	1.03193	1
278	50-59	5	0.0515	0.398345	0.129285	0	0.1292	0.175963	0.734244	0	0.0622	0.0923516	0.673513	0
279	50-59	5	0.049	0.398345	0.123009	0	0.0549	0.175963	0.311997	0	0.1799	0.0923516	1.94799	1
280	50-59	5	0.1418	0.398345	0.355973	0	0.0973	0.175963	0.552956	0	0.3204	0.0923516	3.46935	1
281	50-59	5	0.118	0.398345	0.296226	0	0.0575	0.175963	0.326773	0	0.7526	0.0923516	8.14929	1
282	50-59	5	0.3753	0.398345	0.942148	0	0.182	0.175963	1.03431	1	0.0716	0.0923516	0.775298	0
283	50-59	5	0.0496	0.398345	0.124515	0	0.1059	0.175963	0.60183	0	0.0476	0.0923516	0.515422	0
284	60-69	6	0.1219	0.398345	0.306016	0	0.0874	0.175963	0.496695	0	0.1695	0.0923516	1.83538	1
285	60-69	6	0.0306	0.398345	0.0768178	0	0.0619	0.175963	0.351778	0	0.3677	0.0923516	3.98152	1
286	60-69	6	0.0515	0.398345	0.129285	0	0.0439	0.175963	0.249484	0	0.384	0.0923516	4.15802	1
287	60-69	6	0.0945	0.398345	0.237232	0	0.0951	0.175963	0.540454	0	0.2649	0.0923516	2.86839	1
288	60-69	6	0.0335	0.398345	0.0840979	0	0.0661	0.175963	0.375647	0	0.1575	0.0923516	1.70544	1
289	60-69	6	0.2406	0.398345	0.603999	0	0.0816	0.175963	0.463733	0	1.647	0.0923516	17.834	1
290	60-69	6	0.1291	0.398345	0.324091	0	0.0994	0.175963	0.564891	0	0.2892	0.0923516	3.13151	1
291	60-69	6	0.0579	0.398345	0.145351	0	0.0409	0.175963	0.232435	0	0.5337	0.0923516	5.779	1
292	60-69	6	0.0463	0.398345	0.116231	0	0.0394	0.175963	0.22391	0	0.0902	0.0923516	0.976702	0
293	60-69	6	0.1022	0.398345	0.256561	0	0.07	0.175963	0.39781	0	0.1231	0.0923516	1.33295	1
294	60-69	6	0.1033	0.398345	0.259323	0	0.129	0.175963	0.733108	0	0.2591	0.0923516	2.80558	1
295	60-69	6	0.0673	0.398345	0.168949	0	0.0504	0.175963	0.286423	0	0.5772	0.0923516	6.25003	1
296	60-69	6	0.0972	0.398345	0.24401	0	0.131	0.175963	0.744474	0	0.3314	0.0923516	3.58846	1
297	60-69	6	0.1886	0.398345	0.473459	0	0.1383	0.175963	0.78596	0	0.1215	0.0923516	1.31562	1
298	60-69	6	0.0397	0.398345	0.0996623	0	0.0306	0.175963	0.1739	0	0.0708	0.0923516	0.766636	0
299	60-69	6	0.7748	0.398345	1.94505	1	0.0622	0.175963	0.353483	0	0.0845	0.0923516	0.914982	0
300	60-69	6	0.1085	0.398345	0.272377	0	0.0789	0.175963	0.448389	0	0.2603	0.0923516	2.81858	1
301	60-69	6	0.0536	0.398345	0.134557	0	0.0532	0.175963	0.302336	0	0.1779	0.0923516	1.92633	1
302	60-69	6	0.0687	0.398345	0.172464	0	0.1541	0.175963	0.875751	0	0.1935	0.0923516	2.09525	1
303	60-69	6	0.1428	0.398345	0.358483	0	0.0683	0.175963	0.388149	0	0.2087	0.0923516	2.25984	1
304	60-69	6	0.0472	0.398345	0.11849	0	0.1133	0.175963	0.643885	0	0.2218	0.0923516	2.40169	1
305	60-69	6	0.0342	0.398345	0.0858552	0	0.0279	0.175963	0.158556	0	0.0731	0.0923516	0.79154	0
306	60-69	6	0.0516	0.398345	0.129536	0	0.0748	0.175963	0.425089	0	0.0702	0.0923516	0.760139	0
307	60-69	6	0.0365	0.398345	0.0916291	0	0.0236	0.175963	0.134119	0	0.0595	0.0923516	0.644277	0
308	60-69	6	0.0415	0.398345	0.104181	0	0.0348	0.175963	0.197769	0	0.0461	0.0923516	0.499179	0
309	60-69	6	0.0445	0.398345	0.111712	0	0.1418	0.175963	0.80585	0	0.0528	0.0923516	0.571728	0
310	60-69	6	0.0532	0.398345	0.133553	0	0.0741	0.175963	0.421111	0	0.2412	0.0923516	2.61176	1
311	60-69	6	0.079	0.398345	0.198321	0	0.0444	0.175963	0.252325	0	0.2297	0.0923516	2.48723	1
312	60-69	6	0.0599	0.398345	0.150372	0	0.0314	0.175963	0.178446	0	0.3711	0.0923516	4.01834	1
313	60-69	6	0.0274	0.398345	0.0687846	0	0.0548	0.175963	0.311429	0	0.2552	0.0923516	2.76335	1
314	60-69	6	0.0876	0.398345	0.21991	0	0.02	0.175963	0.11366	0	0.479	0.0923516	5.1867	1
315	60-69	6	0.1368	0.398345	0.343421	0	0.0438	0.175963	0.248916	0	1.039	0.0923516	11.2505	1
316	60-69	6	0.115	0.398345	0.288694	0	0.0726	0.175963	0.412586	0	0.4251	0.0923516	4.60306	1
317	60-69	6	0.0339	0.398345	0.0851021	0	0.0298	0.175963	0.169354	0	0.0609	0.0923516	0.659437	0
318	60-69	6	0.1479	0.398345	0.371286	0	0.1024	0.175963	0.58194	0	0.6017	0.0923516	6.51532	1
319	60-69	6	0.047	0.398345	0.117988	0	0.0667	0.175963	0.379056	0	0.0781	0.0923516	0.845681	0
320	60-69	6	0.0225	0.398345	0.0564837	0	0.029	0.175963	0.164807	0	0.3545	0.0923516	3.83859	1
321	60-69	6	0.0328	0.398345	0.0823407	0	0.0346	0.175963	0.196632	0	0.0486	0.0923516	0.52625	0
322	60-69	6	0.0447	0.398345	0.112214	0	0.077	0.175963	0.437591	0	0.252	0.0923516	2.7287	1
323	60-69	6	1.124	0.398345	2.82167	1	0.1773	0.175963	1.0076	1	0.32	0.0923516	3.46502	1
324	60-69	6	0.0641	0.398345	0.160916	0	0.1835	0.175963	1.04283	1	0.194	0.0923516	2.10067	1
325	60-69	6	0.0489	0.398345	0.122758	0	0.1118	0.175963	0.63536	0	0.1516	0.0923516	1.64155	1
326	60-69	6	0.0824	0.398345	0.206856	0	0.0518	0.175963	0.29438	0	0.1675	0.0923516	1.81372	1
327	60-69	6	0.0256	0.398345	0.0642659	0	0.0507	0.175963	0.288128	0	0.1703	0.0923516	1.84404	1
328	60-69	6	0.0357	0.398345	0.0896208	0	0.1008	0.175963	0.572847	0	0.1483	0.0923516	1.60582	1
329	60-69	6	0.146	0.398345	0.366516	0	0.0712	0.175963	0.40463	0	0.1081	0.0923516	1.17053	1
330	60-69	6	0.0468	0.398345	0.117486	0	0.0644	0.175963	0.365986	0	0.0748	0.0923516	0.809948	0
331	60-69	6	0.187	0.398345	0.469442	0	0.0835	0.175963	0.474531	0	0.2185	0.0923516	2.36596	1
332	60-69	6	0.0605	0.398345	0.151878	0	0.0552	0.175963	0.313702	0	0.192	0.0923516	2.07901	1
333	60-69	6	0.4358	0.398345	1.09403	1	0.1074	0.175963	0.610355	0	0.3992	0.0923516	4.32261	1
334	70-79	7	0.1092	0.398345	0.274134	0	0.0527	0.175963	0.299494	0	0.244	0.0923516	2.64208	1
335	70-79	7	0.0565	0.398345	0.141837	0	0.1026	0.175963	0.583076	0	0.1796	0.0923516	1.94474	1
336	70-79	7	0.1094	0.398345	0.274636	0	0.1176	0.175963	0.668321	0	0.4049	0.0923516	4.38433	1
337	70-79	7	0.0252	0.398345	0.0632617	0	0.0613	0.175963	0.348368	0	0.4887	0.0923516	5.29174	1
338	70-79	7	0.1316	0.398345	0.330367	0	0.1331	0.175963	0.756408	0	0.18	0.0923516	1.94907	1
339	70-79	7	0.05	0.398345	0.125519	0	0.0237	0.175963	0.134687	0	0.1929	0.0923516	2.08876	1
340	70-79	7	0.0476	0.398345	0.119494	0	0.0978	0.175963	0.555798	0	0.4032	0.0923516	4.36593	1
341	70-79	7	0.0806	0.398345	0.202337	0	0.0387	0.175963	0.219932	0	0.6303	0.0923516	6.82501	1
342	70-79	7	0.0254	0.398345	0.0637638	0	0.0458	0.175963	0.260282	0	0.1239	0.0923516	1.34161	1
343	70-79	7	0.0328	0.398345	0.0823407	0	0.041	0.175963	0.233003	0	0.0509	0.0923516	0.551155	0
344	70-79	7	0.0424	0.398345	0.10644	0	0.095	0.175963	0.539886	0	0.8604	0.0923516	9.31657	1
345	70-79	7	0.026	0.398345	0.06527	0	0.0323	0.175963	0.183561	0	0.1424	0.0923516	1.54193	1
346	70-79	7	0.1097	0.398345	0.275389	0	0.0645	0.175963	0.366554	0	0.3997	0.0923516	4.32803	1
347	70-79	7	0.1686	0.398345	0.423251	0	0.0884	0.175963	0.502378	0	1.565	0.0923516	16.9461	1
348	70-79	7	0.117	0.398345	0.293715	0	0.1009	0.175963	0.573415	0	0.1828	0.0923516	1.97939	1
349	70-79	7	0.0662	0.398345	0.166188	0	0.0841	0.175963	0.477941	0	0.0998	0.0923516	1.08065	1
350	70-79	7	0.0651	0.398345	0.163426	0	0.0967	0.175963	0.549547	0	0.1627	0.0923516	1.76175	1
351	70-79	7	0.2615	0.398345	0.656466	0	0.1249	0.175963	0.709807	0	1.713	0.0923516	18.5487	1
352	70-79	7	0.0552	0.398345	0.138573	0	0.1639	0.175963	0.931445	0	0.2404	0.0923516	2.6031	1
353	70-79	7	2.046	0.398345	5.13625	1	0.2714	0.175963	1.54237	1	0.1084	0.0923516	1.17378	1
354	70-79	7	1.156	0.398345	2.90201	1	0.3028	0.175963	1.72081	1	1.422	0.0923516	15.3977	1
355	70-79	7	0.0845	0.398345	0.212128	0	0.0729	0.175963	0.414291	0	0.3557	0.0923516	3.85159	1
356	70-79	7	0.1094	0.398345	0.274636	0	0.0847	0.175963	0.481351	0	0.1749	0.0923516	1.89385	1
357	70-79	7	0.1144	0.398345	0.287188	0	0.0521	0.175963	0.296085	0	0.0882	0.0923516	0.955046	0
358	70-79	7	0.0613	0.398345	0.153887	0	0.133	0.175963	0.75584	0	0.0568	0.0923516	0.615041	0
359	70-79	7	0.1721	0.398345	0.432037	0	0.1125	0.175963	0.639338	0	0.7038	0.0923516	7.62088	1
360	70-79	7	0.2599	0.398345	0.652449	0	0.1331	0.175963	0.756408	0	0.4053	0.0923516	4.38866	1
361	70-79	7	0.1915	0.398345	0.480739	0	0.1374	0.175963	0.780845	0	0.9696	0.0923516	10.499	1
362	70-79	7	0.0995	0.398345	0.249783	0	0.0408	0.175963	0.231867	0	0.8371	0.0923516	9.06428	1
363	70-79	7	0.0673	0.398345	0.168949	0	0.056	0.175963	0.318248	0	0.1467	0.0923516	1.5885	1
364	70-79	7	0.3134	0.398345	0.786755	0	0.1049	0.175963	0.596147	0	0.7533	0.0923516	8.15687	1
365	70-79	7	0.1614	0.398345	0.405176	0	0.1439	0.175963	0.817785	0	0.6052	0.0923516	6.55322	1
366	70-79	7	0.0589	0.398345	0.147862	0	0.0407	0.175963	0.231298	0	0.0738	0.0923516	0.79912	0
367	70-79	7	0.0412	0.398345	0.103428	0	1.113	0.175963	6.32519	1	0.0303	0.0923516	0.328094	0
368	70-79	7	0.1135	0.398345	0.284929	0	0.0269	0.175963	0.152873	0	0.2117	0.0923516	2.29233	1
369	70-79	7	0.0626	0.398345	0.15715	0	0.047	0.175963	0.267101	0	0.1125	0.0923516	1.21817	1
370	70-79	7	0.0803	0.398345	0.201584	0	0.1038	0.175963	0.589896	0	0.8326	0.0923516	9.01555	1
371	70-79	7	0.1067	0.398345	0.267858	0	0.0795	0.175963	0.451799	0	0.453	0.0923516	4.90517	1
372	70-79	7	0.0598	0.398345	0.150121	0	0.0826	0.175963	0.469416	0	0.0938	0.0923516	1.01568	1
373	70-79	7	0.0589	0.398345	0.147862	0	0.0853	0.175963	0.48476	0	0.0771	0.0923516	0.834853	0
374	70-79	7	0.0741	0.398345	0.18602	0	0.1274	0.175963	0.724015	0	0.3727	0.0923516	4.03567	1
375	70-79	7	0.1634	0.398345	0.410197	0	0.1009	0.175963	0.573415	0	0.1552	0.0923516	1.68053	1
376	70-79	7	0.0995	0.398345	0.249783	0	0.2031	0.175963	1.15422	1	0.247	0.0923516	2.67456	1
377	70-79	7	2.366	0.398345	5.93957	1	0.8386	0.175963	4.76577	1	0.1771	0.0923516	1.91767	1
378	70-79	7	0.0961	0.398345	0.241248	0	0.0934	0.175963	0.530793	0	0.1706	0.0923516	1.84729	1
379	70-79	7	0.1433	0.398345	0.359738	0	0.9557	0.175963	5.43125	1	0.3735	0.0923516	4.04433	1
380	70-79	7	0.0441	0.398345	0.110708	0	0.044	0.175963	0.250052	0	0.3825	0.0923516	4.14178	1
381	70-79	7	0.0811	0.398345	0.203592	0	0.1362	0.175963	0.774025	0	0.0893	0.0923516	0.966957	0
382	70-79	7	0.0526	0.398345	0.132046	0	0.0929	0.175963	0.527951	0	0.4448	0.0923516	4.81638	1
383	70-79	7	0.1762	0.398345	0.44233	0	0.079	0.175963	0.448957	0	0.3107	0.0923516	3.36432	1
384	>=80	8	0.1233	0.398345	0.309531	0	0.1677	0.175963	0.95304	0	0.1896	0.0923516	2.05302	1
385	>=80	8	0.0915	0.398345	0.2297	0	0.1539	0.175963	0.874615	0	0.8326	0.0923516	9.01555	1
386	>=80	8	0.1079	0.398345	0.270871	0	0.0906	0.175963	0.51488	0	2.027	0.0923516	21.9487	1
387	>=80	8	0.0886	0.398345	0.22242	0	0.1826	0.175963	1.03772	1	0.7925	0.0923516	8.58134	1
388	>=80	8	0.1552	0.398345	0.389612	0	0.0618	0.175963	0.35121	0	0.1529	0.0923516	1.65563	1
389	>=80	8	0.4291	0.398345	1.07721	1	0.0736	0.175963	0.418269	0	0.8706	0.0923516	9.42702	1
390	>=80	8	0.1527	0.398345	0.383336	0	0.1709	0.175963	0.971226	0	0.7995	0.0923516	8.65714	1
391	>=80	8	0.2277	0.398345	0.571615	0	0.1175	0.175963	0.667753	0	0.6386	0.0923516	6.91488	1
392	>=80	8	0.2141	0.398345	0.537474	0	0.2448	0.175963	1.3912	1	1.177	0.0923516	12.7448	1
393	>=80	8	0.0866	0.398345	0.217399	0	0.1149	0.175963	0.652977	0	0.9184	0.0923516	9.94461	1
394	>=80	8	0.077	0.398345	0.1933	0	0.1531	0.175963	0.870068	0	0.0837	0.0923516	0.906319	0
395	>=80	8	0.6259	0.398345	1.57125	1	0.1195	0.175963	0.679119	0	0.1695	0.0923516	1.83538	1
396	>=80	8	0.0864	0.398345	0.216897	0	0.3684	0.175963	2.09362	1	0.0986	0.0923516	1.06766	1
397	>=80	8	0.1035	0.398345	0.259825	0	0.1098	0.175963	0.623994	0	0.2555	0.0923516	2.7666	1
398	>=80	8	2.99	0.398345	7.50606	1	0.1621	0.175963	0.921215	0	0.373	0.0923516	4.03891	1
399	>=80	8	0.05	0.398345	0.125519	0	0.0493	0.175963	0.280172	0	0.1065	0.0923516	1.1532	1
400	>=80	8	0.0743	0.398345	0.186522	0	0.3808	0.175963	2.16409	1	0.1404	0.0923516	1.52028	1
401	>=80	8	0.0703	0.398345	0.17648	0	0.0599	0.175963	0.340412	0	0.469	0.0923516	5.07842	1
402	>=80	8	0.475	0.398345	1.19243	1	0.0572	0.175963	0.325068	0	0.3106	0.0923516	3.36323	1
403	>=80	8	0.0985	0.398345	0.247273	0	0.0482	0.175963	0.273921	0	1.294	0.0923516	14.0117	1
404	>=80	8	0.1295	0.398345	0.325095	0	0.0795	0.175963	0.451799	0	1.222	0.0923516	13.232	1
405	>=80	8	0.1792	0.398345	0.449861	0	0.0929	0.175963	0.527951	0	0.6053	0.0923516	6.5543	1
406	>=80	8	0.2565	0.398345	0.643914	0	0.2185	0.175963	1.24174	1	0.3758	0.0923516	4.06923	1
407	>=80	8	0.089	0.398345	0.223424	0	0.0863	0.175963	0.490443	0	0.7978	0.0923516	8.63873	1
408	>=80	8	1.952	0.398345	4.90027	1	0.3722	0.175963	2.11521	1	0.5595	0.0923516	6.05837	1
409	>=80	8	1.798	0.398345	4.51367	1	0.5382	0.175963	3.05859	1	0.1756	0.0923516	1.90143	1
410	>=80	8	0.1433	0.398345	0.359738	0	0.0926	0.175963	0.526246	0	0.3899	0.0923516	4.22191	1
411	>=80	8	0.0818	0.398345	0.20535	0	0.0655	0.175963	0.372237	0	0.9975	0.0923516	10.8011	1
412	>=80	8	0.7199	0.398345	1.80723	1	0.223	0.175963	1.26731	1	0.7226	0.0923516	7.82445	1
413	>=80	8	0.1653	0.398345	0.414967	0	0.1043	0.175963	0.592738	0	1.504	0.0923516	16.2856	1
414	>=80	8	0.0682	0.398345	0.171208	0	0.0414	0.175963	0.235276	0	0.9412	0.0923516	10.1915	1
415	>=80	8	0.1204	0.398345	0.302251	0	0.0861	0.175963	0.489307	0	0.6464	0.0923516	6.99934	1
416	>=80	8	0.0718	0.398345	0.180246	0	0.0593	0.175963	0.337002	0	0.4991	0.0923516	5.40435	1
417	>=80	8	0.0708	0.398345	0.177735	0	0.1845	0.175963	1.04851	1	1.256	0.0923516	13.6002	1
418	>=80	8	0.0818	0.398345	0.20535	0	0.065	0.175963	0.369395	0	0.3006	0.0923516	3.25495	1
419	>=80	8	0.8773	0.398345	2.20236	1	0.1881	0.175963	1.06897	1	2.02	0.0923516	21.8729	1
420	>=80	8	0.157	0.398345	0.394131	0	0.0409	0.175963	0.232435	0	0.1945	0.0923516	2.10608	1
421	>=80	8	0.0882	0.398345	0.221416	0	0.0861	0.175963	0.489307	0	0.687	0.0923516	7.43896	1
422	>=80	8	0.0943	0.398345	0.236729	0	0.2011	0.175963	1.14285	1	0.1604	0.0923516	1.73684	1
423	>=80	8	0.1626	0.398345	0.408189	0	0.0715	0.175963	0.406335	0	0.6632	0.0923516	7.18125	1
424	>=80	8	3.914	0.398345	9.82565	1	1.768	0.175963	10.0476	1	1.738	0.0923516	18.8194	1
425	>=80	8	0.1893	0.398345	0.475216	0	0.1059	0.175963	0.60183	0	0.4963	0.0923516	5.37403	1
426	>=80	8	0.1043	0.398345	0.261833	0	0.1287	0.175963	0.731403	0	0.3589	0.0923516	3.88624	1
427	>=80	8	0.0412	0.398345	0.103428	0	0.0967	0.175963	0.549547	0	0.3609	0.0923516	3.90789	1
428	>=80	8	0.0943	0.398345	0.236729	0	0.1075	0.175963	0.610923	0	0.6216	0.0923516	6.7308	1
429	>=80	8	0.0473	0.398345	0.118741	0	0.1542	0.175963	0.876319	0	0.0677	0.0923516	0.733068	0
430	>=80	8	0.0483	0.398345	0.121252	0	0.0898	0.175963	0.510334	0	0.2495	0.0923516	2.70163	1
431	>=80	8	3.409	0.398345	8.55791	1	0.0977	0.175963	0.55523	0	1.247	0.0923516	13.5027	1
432	>=80	8	0.113	0.398345	0.283674	0	0.1239	0.175963	0.704124	0	0.8602	0.0923516	9.31441	1
433	>=80	8	0.1381	0.398345	0.346684	0	0.1081	0.175963	0.614333	0	0.557	0.0923516	6.0313	1
434	>=80	8	0.1141	0.398345	0.286435	0	0.1124	0.175963	0.63877	0	0.3012	0.0923516	3.26145	1
435	>=80	8	0.1518	0.398345	0.381077	0	0.1797	0.175963	1.02124	1	2.603	0.0923516	28.1858	1
436	>=80	8	0.0494	0.398345	0.124013	0	0.0708	0.175963	0.402357	0	0.6517	0.0923516	7.05673	1
437	>=80	8	1.935	0.398345	4.8576	1	0.258	0.175963	1.46622	1	0.1721	0.0923516	1.86353	1
438	>=80	8	0.0589	0.398345	0.147862	0	0.0507	0.175963	0.288128	0	0.3151	0.0923516	3.41196	1
439	>=80	8	0.0303	0.398345	0.0760647	0	0.1864	0.175963	1.05931	1	0.0875	0.0923516	0.947466	0
440	>=80	8	0.0634	0.398345	0.159158	0	0.0715	0.175963	0.406335	0	0.1923	0.0923516	2.08226	1
441	>=80	8	0.0725	0.398345	0.182003	0	0.4087	0.175963	2.32264	1	0.0493	0.0923516	0.53383	0
442	>=80	8	0.0567	0.398345	0.142339	0	0.0634	0.175963	0.360303	0	0.349	0.0923516	3.77904	1
443	>=80	8	0.1848	0.398345	0.463919	0	0.1062	0.175963	0.603535	0	0.1968	0.0923516	2.13099	1

## Sheet: Fig. 1c
Concentration (ng/ml)	MPXV A29: 5H9				MPXV A29: Mouse anti-rMp1p mAb				VACV lysate: 5H9				VACV lysate: Mouse anti-rMp1p mAb				VACV A27: 5H9				VACV A27: Mouse anti-rMp1p mAb
10000	4	4	4	4	0.0126	0.0133	0.0128	0.0129	1.218	1.17	1.087	1.134	0.0118	0.0131	0.0117	0.0128	3.579	3.634	3.633	3.556	0.0675	0.0671	0.0728	0.0797
5000	4	4	4	4	0.0195	0.0121	0.0129	0.0114	0.8689	0.8416	0.7224	0.7437	0.0095	0.0115	0.0091	0.0091	3.025	3.183	3.12	2.925	0.0649	0.0653	0.065	0.0756
2500	4	4	4	4	0.0134	0.0118	0.0112	0.0105	0.6747	0.4863	0.4665	0.5385	0.0088	0.0102	0.0088	0.0091	2.291	2.501	2.24	2.203	0.065	0.0682	0.0663	0.0784
1250	3.587	3.6	2.963	3.12	0.0118	0.0122	0.0103	0.0124	0.3184	0.2805	0.2765	0.2722	0.0085	0.0096	0.0088	0.0134	1.532	1.682	1.551	1.488	0.0618	0.0629	0.0655	0.0735
625	2.269	2.327	2.313	2.097	0.0115	0.0112	0.01	0.0134	0.1596	0.1738	0.1555	0.1459	0.0078	0.0086	0.0077	0.0081	1.002	1.078	0.9794	0.9621	0.0638	0.0598	0.0625	0.0735
312.5	1.285	1.415	1.302	1.287	0.0122	0.011	0.0102	0.0101	0.0854	0.0889	0.0741	0.0768	0.008	0.0071	0.0094	0.0076	0.5749	0.6554	0.559	0.6151	0.0619	0.0623	0.0615	0.0719
156.3	0.6632	0.624	0.6315	0.6454	0.0115	0.0103	0.009	0.0107	0.0505	0.0473	0.0463	0.0479	0.0077	0.0079	0.0074	0.0076	0.3515	0.3936	0.3222	0.3639	0.0582	0.0577	0.062	0.0721
78.2	0.3253	0.3212	0.3259	0.3	0.0121	0.0103	0.0093	0.013	0.0277	0.0247	0.0243	0.0242	0.0073	0.0071	0.0081	0.0063	0.2252	0.2446	0.2103	0.2046	0.0599	0.0613	0.0615	0.0728
39.1	0.1826	0.1636	0.1644	0.1534	0.0114	0.0092	0.0095	0.0121	0.0182	0.0154	0.0136	0.0156	0.0071	0.0076	0.0077	0.0067	0.1623	0.1699	0.1432	0.1497	0.0627	0.0638	0.0618	0.0729
19.6	0.0994	0.0878	0.0875	0.0805	0.0115	0.0095	0.0094	0.008	0.0107	0.0092	0.0094	0.0103	0.007	0.0067	0.0084	0.0069	0.1227	0.1252	0.1126	0.1129	0.0685	0.0645	0.0685	0.0821
9.8	0.0552	0.0531	0.0584	0.0439	0.0114	0.0096	0.0088	0.0091	0.0101	0.0067	0.0076	0.0093	0.0067	0.0071	0.0052	0.0058	0.1042	0.1109	0.0928	0.0987	0.0706	0.0669	0.0719	0.0787
4.9	0.0472	0.0464	0.0474	0.0268	0.0101	0.0113	0.0102	0.0096	0.0057	0.0074	0.0075	0.0079	0.0081	0.0077	0.0071	0.0055	0.0942	0.0981	0.0994	0.0994	0.0638	0.0706	0.0845	0.0769

## Sheet: Fig.1d
VACV	VACV A27	MPXV A29
0.0242	0.0284	0.0175
0.0427	0.0505	0.0516
0.0303	0.0605	0.0271
0.0717	0.0974	0.0426
0.0429	0.0336	0.0383
0.0356	0.0759	0.02
0.072	0.1106	0.0495
0.0205	0.0266	0.0189
0.0212	0.0519	0.0327
0.0188	0.0242	0.0277
0.0164	0.0474	0.0162
0.0206	0.0253	0.0198
0.023	0.0466	0.0331
0.0794	0.0409	0.0403
0.0202	0.037	0.0171
0.0333	0.0285	0.0348
0.0199	0.0472	0.017
0.0371	0.0371	0.0227
0.0254	0.0779	0.0211
0.0194	0.0283	0.0205
0.0158	0.0389	0.0166
0.0222	0.0856	0.099
0.0368	0.0547	0.0238
0.016	0.0422	0.0174
0.0177	0.0323	0.0178
0.0319	0.0997	0.1292
0.0419	0.0474	0.0244
0.0798	0.0271	0.0836
0.0398	0.1092	0.0554
0.058	0.037	0.046
0.061	0.0618	0.0741
0.0625	0.0322	0.0813
0.0409	0.0446	0.0481
0.0284	0.0325	0.0194
0.0693	0.0676	0.0442
0.0342	0.024	0.0225
0.0274	0.0503	0.0287
0.0391	0.0591	0.0305
0.0253	0.2106	0.0257
0.018	0.0796	0.018
0.0268	0.0549	0.0216
0.0206	0.0548	0.019
0.0255	0.0669	0.0717
0.0364	0.0867	0.0383
0.0573	0.034	0.0188
0.0725	0.0534	0.0256
0.0317	0.2419	0.0196
0.0332	0.0371	0.0272
0.0679	0.0681	0.0291
0.0456	0.04	0.0303
0.0376	0.0869	0.6507
0.0442	0.0392	0.0233
0.0209	0.0498	0.0164
0.0633	0.0514	0.0345
0.0225	0.0524	0.0173
0.0281	0.067	0.0228
0.0242	0.0916	0.02
0.0369	0.0492	0.0209
0.0216	0.0372	0.0167
0.0248	0.0443	0.049
0.0212	0.0487	0.0416
0.0305	0.0756	0.0198
0.0221	0.0487	0.0212
0.0173	0.0472	0.0202
0.0136	0.0492	0.0161
0.0159	0.0405	0.0143
0.0311	0.073	0.0252
0.0289	0.0574	0.0313
0.0219	0.0598	0.0163
0.0231	0.0901	0.0188
0.0464	0.0421	0.0262
0.0415	0.036	0.0364
0.0183	0.0499	0.018
0.043	0.0646	0.1078
0.0357	0.0857	0.0564
0.1134	0.1302	0.1463
0.0508	0.0322	0.0667
0.0471	0.1674	1.177
0.1022	0.0965	0.0926
0.0545	0.0272	0.0668
0.0636	0.1054	0.0701
0.0739	0.0844	0.0957
0.0384	0.0501	0.0559
0.0294	0.0357	0.0211
0.0334	0.0464	0.0221
0.039	0.0356	0.0364
0.0288	0.0356	0.0205
0.0267	0.0627	0.0441
0.0345	0.049	0.0238
0.0177	0.0689	0.0165
0.0274	0.0796	0.0222
0.022	0.0744	0.0214
0.02	0.0452	0.0461
0.0172	0.0848	0.0293
0.0215	0.0521	0.0173
0.0163	0.0484	0.0137
0.0306	0.0623	0.0294
0.0345	0.0582	0.0292
0.0182	0.0776	0.0155
0.0157	0.0374	0.0165
0.0259	0.0638	0.0329
0.016	0.0847	0.0321
0.0414	0.0451	0.0225
0.0337	0.0668	0.0351
0.0186	0.0677	0.0378
0.0161	0.0492	0.0196
0.0176	0.0667	0.0468
0.0164	0.0354	0.0166
0.0197	0.0653	0.0232
0.0251	0.119	0.0217
0.0345	0.1486	0.1534
0.0317	0.1127	0.03
0.0236	0.1421	0.0295
0.0279	0.1169	0.0872
0.0266	0.0721	0.0276
0.0255	0.0382	0.0435
0.0342	0.1355	0.1447
0.0273	0.1665	0.0314
0.0272	0.0679	0.0384
0.0323	0.0653	0.0407
0.0314	0.1189	0.0313
0.0362	0.1113	0.0337
0.0448	0.0803	0.0529
0.0752	0.1107	0.0667
0.0607	0.1437	0.0606
0.0377	0.0742	0.0584
0.0471	0.0964	0.0631
0.0442	0.0333	0.043
0.0601	0.0776	0.1033
0.0777	0.0825	0.0993
0.0423	0.062	0.0553
0.0726	0.0706	0.0838
0.0405	0.0478	0.0545

## Sheet: Fig. 1f
VACV lysate										VACV A27 protein										MPXV A29 protein
0-9	10-19	20-29	30-39	40-49	50-59	60-69	70-79	≥80		0-9	10-19	20-29	30-39	40-49	50-59	60-69	70-79	≥80		0-9	10-19	20-29	30-39	40-49	50-59	60-69	70-79	≥80
0.0242	0.0284	0.0294	0.0465	0.0817	0.0762	0.1695	0.244	0.1896		0.0284	0.0325	0.0357	0.0886	0.0359	0.0768	0.0874	0.0527	0.1677		0.0175	0.0194	0.0211	0.0273	0.0632	0.0375	0.1219	0.1092	0.1233
0.0427	0.0693	0.0334	0.0423	0.0424	0.1197	0.3677	0.1796	0.8326		0.0505	0.0676	0.0464	0.0357	0.0529	0.0541	0.0619	0.1026	0.1539		0.0516	0.0442	0.0221	0.0358	0.0367	0.0368	0.0306	0.0565	0.0915
0.0303	0.0342	0.039	0.0392	0.1778	0.085	0.384	0.4049	2.027		0.0605	0.024	0.0356	0.0647	0.0321	0.1179	0.0439	0.1176	0.0906		0.0271	0.0225	0.0364	0.0272	0.0368	0.2354	0.0515	0.1094	0.1079
0.0717	0.0274	0.0288	0.0427	0.1856	0.6464	0.2649	0.4887	0.7925		0.0974	0.0503	0.0356	0.0999	0.1012	0.0281	0.0951	0.0613	0.1826		0.0426	0.0287	0.0205	0.0245	0.056	0.097	0.0945	0.0252	0.0886
0.0429	0.0391	0.0267	0.2257	0.0615	0.0689	0.1575	0.18	0.1529		0.0336	0.0591	0.0627	0.0387	0.043	0.0847	0.0661	0.1331	0.0618		0.0383	0.0305	0.0441	0.0498	0.0577	0.4521	0.0335	0.1316	0.1552
0.0356	0.0253	0.0345	0.0196	0.0456	0.3404	1.647	0.1929	0.8706		0.0759	0.2106	0.049	0.062	0.1201	0.0995	0.0816	0.0237	0.0736		0.02	0.0257	0.0238	0.0916	0.0367	0.058	0.2406	0.05	0.4291
0.072	0.018	0.0177	0.0512	0.0315	0.1776	0.2892	0.4032	0.7995		0.1106	0.0796	0.0689	0.128	0.0358	0.0867	0.0994	0.0978	0.1709		0.0495	0.018	0.0165	0.049	0.0325	0.0897	0.1291	0.0476	0.1527
0.0205	0.0268	0.0274	0.0531	0.0315	0.0863	0.5337	0.6303	0.6386		0.0266	0.0549	0.0796	0.0756	0.4967	0.1305	0.0409	0.0387	0.1175		0.0189	0.0216	0.0222	0.0426	0.0366	0.0385	0.0579	0.0806	0.2277
0.0212	0.0206	0.022	0.0374	0.0417	0.2747	0.0902	0.1239	1.177		0.0519	0.0548	0.0744	0.1086	0.1013	0.0399	0.0394	0.0458	0.2448		0.0327	0.019	0.0214	0.0474	0.0305	0.0534	0.0463	0.0254	0.2141
0.0188	0.0255	0.02	0.0556	0.0926	0.1617	0.1231	0.0509	0.9184		0.0242	0.0669	0.0452	0.1546	0.0724	0.0948	0.07	0.041	0.1149		0.0277	0.0717	0.0461	0.0435	0.0525	0.0417	0.1022	0.0328	0.0866
0.0164	0.0364	0.0172	0.046	0.0839	0.1316	0.2591	0.8604	0.0837		0.0474	0.0867	0.0848	0.1151	0.0354	0.0533	0.129	0.095	0.1531		0.0162	0.0383	0.0293	0.0783	0.0471	0.0779	0.1033	0.0424	0.077
0.0206	0.0573	0.0215	0.0484	0.0953	0.0322	0.5772	0.1424	0.1695		0.0253	0.034	0.0521	0.0357	0.06	0.0345	0.0504	0.0323	0.1195		0.0198	0.0188	0.0173	0.025	0.0437	0.0304	0.0673	0.026	0.6259
0.023	0.0725	0.0163	0.0456	0.0945	0.1894	0.3314	0.3997	0.0986		0.0466	0.0534	0.0484	0.2353	0.1539	0.0674	0.131	0.0645	0.3684		0.0331	0.0256	0.0137	0.0305	0.1698	0.0632	0.0972	0.1097	0.0864
0.0794	0.0317	0.0306	0.0446	0.0563	0.0563	0.1215	1.565	0.2555		0.0409	0.2419	0.0623	0.0949	0.0427	0.1638	0.1383	0.0884	0.1098		0.0403	0.0196	0.0294	0.0335	0.1069	0.0629	0.1886	0.1686	0.1035
0.0202	0.0332	0.0345	0.038	0.051	0.0452	0.0708	0.1828	0.373		0.037	0.0371	0.0582	0.1257	0.0601	0.0464	0.0306	0.1009	0.1621		0.0171	0.0272	0.0292	0.0316	0.0351	0.0415	0.0397	0.117	2.99
0.0333	0.0679	0.0182	0.0542	0.1937	0.1001	0.0845	0.0998	0.1065		0.0285	0.0681	0.0776	0.05	0.1085	0.0583	0.0622	0.0841	0.0493		0.0348	0.0291	0.0155	0.0277	0.0934	0.0777	0.7748	0.0662	0.05
0.0199	0.0456	0.0157	0.0527	0.0575	0.1611	0.2603	0.1627	0.1404		0.0472	0.04	0.0374	0.09	0.1088	0.0744	0.0789	0.0967	0.3808		0.017	0.0303	0.0165	0.0343	0.0395	0.0383	0.1085	0.0651	0.0743
0.0371	0.0376	0.0259	0.051	0.1109	0.127	0.1779	1.713	0.469		0.0371	0.0869	0.0638	0.0885	0.0876	0.0729	0.0532	0.1249	0.0599		0.0227	0.6507	0.0329	0.0355	0.0353	0.065	0.0536	0.2615	0.0703
0.0254	0.0442	0.016	0.0385	0.0683	0.024	0.1935	0.2404	0.3106		0.0779	0.0392	0.0847	0.0899	0.0578	0.0319	0.1541	0.1639	0.0572		0.0211	0.0233	0.0321	0.061	0.0385	0.0665	0.0687	0.0552	0.475
0.0194	0.0209	0.0414	0.0323	0.0462	0.0742	0.2087	0.1084	1.294		0.0283	0.0498	0.0451	0.1859	0.0779	0.0699	0.0683	0.2714	0.0482		0.0205	0.0164	0.0225	0.0354	0.0394	0.0539	0.1428	2.046	0.0985
0.0158	0.0633	0.0337	0.0295	0.0791	0.0277	0.2218	1.422	1.222		0.0389	0.0514	0.0668	0.0755	0.0811	0.0468	0.1133	0.3028	0.0795		0.0166	0.0345	0.0351	0.0257	0.0382	0.1152	0.0472	1.156	0.1295
0.0222	0.0225	0.0186	0.0198	0.0403	0.1299	0.0731	0.3557	0.6053		0.0856	0.0524	0.0677	0.0671	0.0958	0.037	0.0279	0.0729	0.0929		0.099	0.0173	0.0378	0.017	0.0244	0.0635	0.0342	0.0845	0.1792
0.0368	0.0281	0.0161	0.0312	0.0499	0.0433	0.0702	0.1749	0.3758		0.0547	0.067	0.0492	0.0873	0.0381	0.0472	0.0748	0.0847	0.2185		0.0238	0.0228	0.0196	0.0286	0.0591	0.0466	0.0516	0.1094	0.2565
0.016	0.0242	0.0176	0.0205	0.082	0.0728	0.0595	0.0882	0.7978		0.0422	0.0916	0.0667	0.0982	0.0531	0.0971	0.0236	0.0521	0.0863		0.0174	0.02	0.0468	0.0239	0.0288	0.0564	0.0365	0.1144	0.089
0.0177	0.0369	0.0164	0.025	0.0318	0.1144	0.0461	0.0568	0.5595		0.0323	0.0492	0.0354	0.0732	0.0926	0.0791	0.0348	0.133	0.3722		0.0178	0.0209	0.0166	0.022	0.0401	0.0992	0.0415	0.0613	1.952
0.0319	0.0216	0.0197	0.0237	0.0483	0.1427	0.0528	0.7038	0.1756		0.0997	0.0372	0.0653	0.0804	0.0587	0.0547	0.1418	0.1125	0.5382		0.1292	0.0167	0.0232	0.0281	0.0477	0.0416	0.0445	0.1721	1.798
0.0419	0.0248	0.0251	0.0338	0.1765	0.1512	0.2412	0.4053	0.3899		0.0474	0.0443	0.119	0.1152	0.1107	0.1641	0.0741	0.1331	0.0926		0.0244	0.049	0.0217	0.0589	0.0396	0.0437	0.0532	0.2599	0.1433
0.0798	0.0212	0.0345	0.0325	0.1181	0.0674	0.2297	0.9696	0.9975		0.0271	0.0487	0.1486	0.125	0.043	0.0501	0.0444	0.1374	0.0655		0.0836	0.0416	0.1534	0.0289	0.063	0.0915	0.079	0.1915	0.0818
0.0398	0.0305	0.0317	0.0669	0.027	0.0543	0.3711	0.8371	0.7226		0.1092	0.0756	0.1127	0.0188	0.0245	0.133	0.0314	0.0408	0.223		0.0554	0.0198	0.03	0.0169	0.0154	0.0849	0.0599	0.0995	0.7199
0.058	0.0221	0.0236	0.0477	0.0272	0.3854	0.2552	0.1467	1.504		0.037	0.0487	0.1421	0.1708	0.0734	0.077	0.0548	0.056	0.1043		0.046	0.0212	0.0295	0.0379	0.4576	0.0445	0.0274	0.0673	0.1653
0.061	0.0173	0.0279	0.0583	0.1221	0.0337	0.479	0.7533	0.9412		0.0618	0.0472	0.1169	0.1133	0.0597	0.0358	0.02	0.1049	0.0414		0.0741	0.0202	0.0872	0.0479	0.0228	0.0224	0.0876	0.3134	0.0682
0.0625	0.0136	0.0266	0.0335	0.0994	0.1893	1.039	0.6052	0.6464		0.0322	0.0492	0.0721	0.0661	0.1368	0.0474	0.0438	0.1439	0.0861		0.0813	0.0161	0.0276	0.0397	0.0573	0.0405	0.1368	0.1614	0.1204
0.0409	0.0159	0.0255	0.0331	0.057	0.0621	0.4251	0.0738	0.4991		0.0446	0.0405	0.0382	0.0591	0.0673	0.073	0.0726	0.0407	0.0593		0.0481	0.0143	0.0435	0.0431	0.0752	0.0766	0.115	0.0589	0.0718
	0.0311	0.0342	0.0426	0.3321	0.1439	0.0609	0.0303	1.256			0.073	0.1355	0.1324	0.1494	0.0485	0.0298	1.113	0.1845			0.0252	0.1447	0.0428	0.068	0.0338	0.0339	0.0412	0.0708
	0.0289	0.0273	0.0328	0.0502	0.0594	0.6017	0.2117	0.3006			0.0574	0.1665	0.0874	0.1006	0.0521	0.1024	0.0269	0.065			0.0313	0.0314	0.0314	0.0434	0.0337	0.1479	0.1135	0.0818
	0.0219	0.0272	0.045	0.0452	0.1353	0.0781	0.1125	2.02			0.0598	0.0679	0.1351	0.1083	0.0499	0.0667	0.047	0.1881			0.0163	0.0384	0.0408	0.0461	0.2907	0.047	0.0626	0.8773
	0.0231	0.0323	0.0318	0.8168	0.0256	0.3545	0.8326	0.1945			0.0901	0.0653	0.1283	0.1671	0.0643	0.029	0.1038	0.0409			0.0188	0.0407	0.4243	0.03	0.0149	0.0225	0.0803	0.157
	0.0464	0.0314	0.0189	0.0324	0.0523	0.0486	0.453	0.687			0.0421	0.1189	0.0617	0.0643	0.0529	0.0346	0.0795	0.0861			0.0262	0.0313	0.0965	0.0278	0.0787	0.0328	0.1067	0.0882
	0.0415	0.0362	0.0363	1.065	0.0491	0.252	0.0938	0.1604			0.036	0.1113	0.2123	0.0849	0.0723	0.077	0.0826	0.2011			0.0364	0.0337	0.9661	0.1048	0.0906	0.0447	0.0598	0.0943
	0.0183	0.0448	0.029	0.5585	0.0473	0.32	0.0771	0.6632			0.0499	0.0803	0.0552	0.0804	0.032	0.1773	0.0853	0.0715			0.018	0.0529	0.0505	0.0698	0.0566	1.124	0.0589	0.1626
	0.043	0.0752	0.0445	0.0405	0.0379	0.194	0.3727	1.738			0.0646	0.1107	0.0563	0.0652	0.0501	0.1835	0.1274	1.768			0.1078	0.0667	0.0557	0.0461	0.0383	0.0641	0.0741	3.914
	0.0357	0.0607	0.0628	0.0502	0.0525	0.1516	0.1552	0.4963			0.0857	0.1437	0.0643	0.1183	0.3224	0.1118	0.1009	0.1059			0.0564	0.0606	0.066	0.1483	0.2768	0.0489	0.1634	0.1893
	0.1134	0.0377	0.0481	0.0585	0.3421	0.1675	0.247	0.3589			0.1302	0.0742	0.0958	0.0845	0.1458	0.0518	0.2031	0.1287			0.1463	0.0584	0.0582	0.0579	0.4766	0.0824	0.0995	0.1043
	0.0508	0.0471	0.0512	0.1103	0.0953	0.1703	0.1771	0.3609			0.0322	0.0964	0.1305	0.1582	0.055	0.0507	0.8386	0.0967			0.0667	0.0631	0.079	0.0689	0.1234	0.0256	2.366	0.0412
	0.0471	0.0442	0.0519	0.3091	0.0622	0.1483	0.1706	0.6216			0.1674	0.0333	0.1271	0.0714	0.1292	0.1008	0.0934	0.1075			1.177	0.043	0.1236	0.0434	0.0515	0.0357	0.0961	0.0943
	0.1022	0.0601	0.0407	0.0579	0.1799	0.1081	0.3735	0.0677			0.0965	0.0776	0.0758	0.3172	0.0549	0.0712	0.9557	0.1542			0.0926	0.1033	0.105	0.0837	0.049	0.146	0.1433	0.0473
	0.0545	0.0777	0.0488	0.0425	0.3204	0.0748	0.3825	0.2495			0.0272	0.0825	0.1458	0.0353	0.0973	0.0644	0.044	0.0898			0.0668	0.0993	0.0868	0.0417	0.1418	0.0468	0.0441	0.0483
	0.0636	0.0423	0.1153	0.0511	0.7526	0.2185	0.0893	1.247			0.1054	0.062	0.111	0.0583	0.0575	0.0835	0.1362	0.0977			0.0701	0.0553	0.0794	0.0597	0.118	0.187	0.0811	3.409
	0.0739	0.0726	0.0386	0.0672	0.0716	0.192	0.4448	0.8602			0.0844	0.0706	0.1235	0.0922	0.182	0.0552	0.0929	0.1239			0.0957	0.0838	0.0661	0.1118	0.3753	0.0605	0.0526	0.113
	0.0384	0.0405	0.0472	0.953	0.0476	0.3992	0.3107	0.557			0.0501	0.0478	0.0548	0.0425	0.1059	0.1074	0.079	0.1081			0.0559	0.0545	0.0684	0.1082	0.0496	0.4358	0.1762	0.1381
								0.3012										0.1124										0.1141
								2.603										0.1797										0.1518
								0.6517										0.0708										0.0494
								0.1721										0.258										1.935
								0.3151										0.0507										0.0589
								0.0875										0.1864										0.0303
								0.1923										0.0715										0.0634
								0.0493										0.4087										0.0725
								0.349										0.0634										0.0567
								0.1968										0.1062										0.1848

## Sheet: Fig. 2a
Days post symptom onset	Anti-VACV Lysate IgG			Anti-VACV A27 IgG			Anti-MPXV A29 IgG
7	0.1637	0.157	0.1487	0.4009	0.3531	0.3503	0.1939	0.1804	0.1775
8	0.2533	0.2458	0.2461	0.4144	0.3952	0.377	0.2586	0.2455	0.2669
9	0.4354	0.4064	0.4195	0.4215	0.3868	0.3653	0.5692	0.5588	0.5501
10	0.4633	0.4627	0.4729	0.3436	0.3516	0.2829	0.8108	0.787	0.7655
11	0.5135	0.4926	0.5002	0.3882	0.3617	0.3245	1.139	1.054	1.06
12	0.5068	0.4905	0.4922	0.3471	0.3346	0.3237	1.07	1.047	0.9921
13	0.4427	0.4338	0.4317	0.3817	0.3667	0.3353	1.136	1.117	1.059
14	0.4954	0.4801	0.4683	0.3616	0.377	0.3522	1.14	1.11	1.116
15	0.3598	0.3462	0.3635	0.3352	0.3007	0.2864	0.9943	0.9492	1.034
16	0.4154	0.4115	0.4347	0.2508	0.2391	0.2546	1.008	1.039	0.9912
17	0.3922	0.3922	0.3813	0.2167	0.2143	0.2038	0.8267	0.7914	0.7793
18	0.406	0.4029	0.3953	0.2167	0.2215	0.2122	0.9711	0.989	0.9734
19	0.3495	0.345	0.3296	0.4162	0.4019	0.3996	1.122	0.9194	0.9294
20	0.3279	0.3248	0.3879	0.3252	0.3078	0.3079	0.8525	0.8474	0.8671
21	0.2745	0.2729	0.2762	0.2974	0.2763	0.3032	0.8808	0.8729	0.9038
27	0.3323	0.3201	0.3223	0.4141	0.4061	0.4088	1.149	1.08	1.089
